# Supplementary material for: Dickkopf-1 Acts as a Profibrotic Mediator in Progressive Chronic Kidney Disease
Source: Int J Mol Sci. 2023 Apr 21;24(8):7679. doi: 10.3390/ijms24087679 (PMC10143456; doi:10.3390/ijms24087679)
Supplement: Supplementary file 1 [file ijms-24-07679-s001.zip]

Archive with 1 entries (1 files):
- ijms-2324010-supplementary.pdf
